# Supplementary material for: Risk of Fatal Bleeding in Episodes of Major Bleeding with New Oral Anticoagulants and Vitamin K Antagonists: A Systematic Review and Meta-Analysis
Source: PLoS One. 2015 Sep 18;10(9):e0137444. doi: 10.1371/journal.pone.0137444 (PMC4575170; doi:10.1371/journal.pone.0137444)
Supplement: S2 Doc — Source data for all analyses performed within the study. Individual studies listed in rows. Additional rows contain data for alternative methods for calculating the number of bleeds. Individual outcomes listed in columns. (XLSX) [file pone.0137444.s002.xlsx]

## Sheet: Sheet1
Trial	Intervention 1 (I1) major bleeds	I2 Major bleeds	Control (C) major bleeds	I1 fatal bleeds	I2 fatal bleeds	C fatal bleeds	I1 intracranial bleeds	I2 intracranial	C intracranial	I1 fatal intracranial	I2 fatal intracranial	C fatal intracranial	I1 extracranial	I2 extracranial	C extracranial	I1 fatal extracranial	I2 fatal extracranial	C fatal extracranial
AMPLIFY	15		49	1		2	3		6	0		0	12		43	1		2
ARISTOTLE 30 day mortality + ITT pop	361		487	52		88	53		123	24		52	316		379	28		36
ARISTOTLE endpoint committee mortality, per-prot, last dose + 2 d	327		462	34		55	52		122				275		340
Buller	1		2	0		1							1		2	0		1
EINSTEIN	14		20	1		5	2		2	0		2	12		18	1		3
EINSTEIN TOTAL	14		20	1		5	2		2				12		18
EINSTEIN-PE	26		52	2		3	3		12	2		2	23		40	0		1
EINSTEIN-PE total	26		55	2		3	3		12				23		43
ENGAGE AF-TIMI 48 pooled intervention arms	672			53			102			36			570			17
ENGAGE AF-TIMI 48	418	254	524	32	21	59	61	41	132	24	12	42	357	213	392	8	9	17
ENGAGE AF-TIMI 48 total	425	257	538				61	41	132				580		406
HOKUSAI-VTE	56		66	2		10	5		18	0		6	51		48	2		4
HOKUSAI-VTE total	56		68				5		18				51		50
J-ROCKET AF	23		27				5		10				18		17	0		0
J-ROCKET AF total	26		33	1		3	5		10	1		3	21		23	0		0
RE-COVER	20		24	1		1	0		3	0		1	20		21	1		0
RE-COVER total events	22		25				0		3				22		22
RE-COVER II	15		22	0		1	2		2	0		1	13		20	0		0
RE-COVER II total events	16		24				2		2				14		22
RE-LY major bleeding events	489		483	28		39	39		90	13		32	450		393	15		7
RE-LY patients with major bleed	399		421	28		39	39		90				364		335
RE-LY patients with major bleed	375		397	28		39	36		87
RE-LY 7 day mortality
RE-MEDY	13		25	0		1	2		4	0		1	11		21	0		0
RE-MEDY all events	15		27				2		4				13		23
ROCKET AF safety population	395		386	27		55	55		84	31		54	not able to calculate because numbers for intracranial and major bleeds use different tallies
ROCKET AF ITT population							64		108	31		54
Agnelli	2		0	0		0	0		0	0		0	2		0	0		0
ARISTOTLE-J	0		1	0		0	0		1	0		0	0		0
BOTICELLI	1		0	0		0	0		0	0		0	1		0	0		0
Chung	0	0	2	0	0	1	0	0	0	0	0	0	0	0	2	0	0	1
NCT01136408	1		2	0		0	0		1	0		0	1		1	0		0
Weitz	1	0	1	0		0	1		0	0		0	0		1	0		0
Yamashita	2	0	0	1	0	0	1	0	0	1	0	0	1		0	0		0
